# Supplementary material for: The Active Glucuronide Metabolite of the Brain Protectant IMM-H004 with Poor Blood–Brain Barrier Permeability Demonstrates a High Partition in the Rat Brain via Multiple Mechanisms
Source: Pharmaceutics. 2024 Feb 27;16(3):330. doi: 10.3390/pharmaceutics16030330 (PMC10975012; doi:10.3390/pharmaceutics16030330)
Supplement: Supplementary file 1 [file pharmaceutics-16-00330-s001.zip]

Archive with 1 entries (1 files):
- pharmaceutics-2855439-supplementary.pdf
